# Supplementary material for: Contrasting microbial iron metabolism in sediments from oxic and hypoxic estuaries
Source: Front Microbiol. 2026 May 13;17:1824768. doi: 10.3389/fmicb.2026.1824768 (PMC13212322; doi:10.3389/fmicb.2026.1824768)
Supplement: Supplementary file 2 [file Supplementary_file_2.XLSX]

## Sheet: Supplementary Table 1
Supplementary Table 1 List of iron-related genes used in the metagenomic analysis.
	Gene	Gene_description
Heme_oxygenase	PF06228_ChuX_HutX	intracellular heme transport protein
	PF01126-HmuO	Heme oxygenase
	PF05171-HemS-PhuS-ChuS	Hemin transport protein
	K07226	hutZ, hugZ; heme oxygenase (biliverdin-IX-beta and delta-forming) [EC:1.14.99.58]
	K21481	mhuD; heme oxygenase (mycobilin-producing) [EC:1.14.99.57]
Heme_transport	PF14064-HmuY	Heme-binding HmuY-like protein
	PF04187	Haem_binding_uptake-Tiki_superfamily-ChaN
	HmuV	Hemin_ABC_transporter
	K06860	putative heme uptake system protein
	K20468	putative heme transporter
	K20469	putative heme transporter
Iron_transport	FeoB	Fe(2+) transporter
	FbpA	iron_binding_and_transport
	FbpB	iron_permease
	FbpC	iron_uptake_ATPase
	YfeA	Periplasmic_chelated_iron-binding_protein
	YfeB	Chelated_iron_transport_system_membrane_protein
	FutA	iron_ABC_transporter
	FutC	iron_ABC_transporter
	nramp	Metal transporter
	FTR1_EfeU	Iron_permease
	EfeB	Deferrochelatase
	EfeO	Iron uptake system component
	K02011	afuB, fbpB; iron(III) transport system permease protein
	K02012	afuA, fbpA; iron(III) transport system substrate-binding protein
	K02013	ABC.FEV.A; iron complex transport system ATP-binding protein [EC:7.2.2.-]
	K04758	feoA; ferrous iron transport protein A
	K04759	feoB; ferrous iron transport protein B
	K07230	p19, ftrA; periplasmic iron binding protein
	K07243	FTR, FTH1, efeU; high-affinity iron transporter
	K11708	troC, mntC, znuB; manganese/zinc/iron transport system permease protein
	K11709	troD, mntD, znuB; manganese/zinc/iron transport system permease protein
	K22736	VIT; vacuolar iron transporter family protein
Siderophore_synthesis	RhbA	Rhizobactin_biosynthesis
	RhbB	Rhizobactin_biosynthesis
	RhbD	Rhizobactin_biosynthesis
	PvdE	Pyoverdine_biosynthesis
	PvdM	Pyoverdine_biosynthesis
	PvdH	Pyoverdine_biosynthesis
	PvdN	Pyoverdine_biosynthesis
	PvdO	Pyoverdine_biosynthesis
	NRPS	Non-ribosomal peptide synthase
	PchC	pyochelin_biosynthesis
	PchH	pyochelin_biosynthesis
	PvsA	vibrioferrin_biosynthesis
	PvsC	vibrioferrin_biosynthesis
	PvsE-AcsE	vibrioferrin_biosynthesis
	VabG	Vanchrobactin_biosynthesis
	EntC	Isochorismate synthase EntC
	IroD-VabH	enterochelin_esterase
	IucA_IucC	Aerobactin synthase
	K00216	entA; 2,3-dihydro-2,3-dihydroxybenzoate dehydrogenase [EC:1.3.1.28]
	K01252	entB, dhbB, vibB, mxcF; bifunctional isochorismate lyase / aryl carrier protein [EC:3.3.2.1 6.3.2.14]
	K02361	entC; isochorismate synthase [EC:5.4.4.2]
	K02362	entD; enterobactin synthetase component D [EC:6.3.2.14 2.7.8.-]
	K02363	entE, dhbE, vibE, mxcE; 2,3-dihydroxybenzoate-AMP ligase [EC:6.3.2.14 2.7.7.58]
	K02364	entF; enterobactin synthetase component F [EC:6.3.2.14]
	K08225	entS; MFS transporter, ENTS family, enterobactin (siderophore) exporter
	K02552	menF; menaquinone-specific isochorismate synthase [EC:5.4.4.2]
	K04778	vibH; vibriobactin synthetase
	K04780	dhbF; nonribosomal peptide synthetase DhbF
	K04781	mbtI, irp9, ybtS; salicylate synthetase [EC:5.4.4.2 4.2.99.21]
	K01851	pchA; salicylate biosynthesis isochorismate synthase [EC:5.4.4.2]
	K04782	pchB; isochorismate pyruvate lyase [EC:4.2.99.21]
	K12238	pchD; pyochelin biosynthesis protein PchD
	K12239	pchE; dihydroaeruginoic acid synthetase
	K12240	pchF; pyochelin synthetase
	K12241	pchG; pyochelin biosynthetic protein PchG
	K04786	irp1, HMWP1; yersiniabactin nonribosomal peptide/polyketide synthase
	K04784	irp2, HMWP2; yersiniabactin nonribosomal peptide synthetase
	K04785	irp3, ybtU; yersiniabactin synthetase, thiazolinyl reductase component
	K04783	irp5, ybtE; yersiniabactin salicyl-AMP ligase [EC:6.3.2.-]
	K04787	mbtA; mycobactin salicyl-AMP ligase [EC:6.3.2.-]
	K04788	mbtB; mycobactin phenyloxazoline synthetase
	K04790	mbtC; mycobactin polyketide synthetase MbtC
	K04791	mbtD; mycobactin polyketide synthetase MbtD
	K04789	mbtE; mycobactin peptide synthetase MbtE
	K04792	mbtF; mycobactin peptide synthetase MbtF
	K04793	mbtG; mycobactin lysine-N-oxygenase
	K12237	vibF; nonribosomal peptide synthetase VibF
	K15653	mxcG; nonribosomal peptide synthetase MxcG
	K15681	mxcL; aminotransferase MxcL
	K22148	SIDC; ferricrocin synthase
	K24108	asbA; spermidine-citrate ligase [EC:6.3.2.-]
	K24109	asbB; 3,4-dihydroxybenzoyl-citryl-spermidine/N-citryl-spermidine--spermidine ligase [EC:6.3.2.-]
	K24110	asbC; 3,4-dihydroxybenzoate---[aryl-carrier protein] ligase [EC:6.2.1.62]
	K24111	asbD; aryl carrier protein AsbD
	K24112	asbE; petrobactin synthase [EC:2.-.-.-]
	K15652	asbF; 3-dehydroshikimate dehydratase [EC:4.2.1.118]
	K23723	iroD; iron(III)-salmochelin esterase [EC:3.1.1.109]
	K03894	iucA; N2-citryl-N6-acetyl-N6-hydroxylysine synthase [EC:6.3.2.38]
	K03896	iucB; acetyl CoA:N6-hydroxylysine acetyl transferase [EC:2.3.1.102]
	K03895	iucC; aerobactin synthase [EC:6.3.2.39]
	K03897	iucD; lysine N6-hydroxylase [EC:1.14.13.59]
	K12242	pchC; pyochelin biosynthesis protein PchC
	K12243	pchR; AraC family transcriptional regulator, transcriptional activator of the genes for pyochelin and ferripyochelin receptors
	K07214	fes; iron(III)-enterobactin esterase [EC:3.1.1.108]
	K23722	pfeE; iron(III)-enterobactin esterase [EC:3.1.1.108]
	K10531	pvdA, SIDA, L-ornithine N5-monooxygenase [EC:1.14.13.195 1.14.13.196]
Siderophore_transport	FptX	Ferripyochelin_uptake
	FpvD	iron_ABC_transporter
	PF01497_Peripla_BP	Peripla_Binding_Protein
	TonB	TonB transporter
	PvdT_Pyoverdine_export	iron_ABC_transporter
	PvdR_Pyoverdine_export	efflux RND transporter
	EntS_enterobactin_exporter	MFS transporter
	LbtU-LbtB-legiobactin_receptor	legiobactin_receptor
	FpvC_metal_ion_transport	metal_ion_transport
	FpuD-CbrD-FepC-FhuC-PvuDE-FecE-SstC-ViuC	Siderophore_ABC_transport
	PF01032-FecCD	FecCD transport family
	PvuB-FecB_vibrioferrin_transport	Peripla_Binding_Protein
	ViuB	Vibriobactin_siderophore_transport_utilization_protein
	FpvF_metal_ion_transport	metal_ion_transport
	PiuA-siderophore_receptor	TonB transporter
	PF06276-RhbCF-AcsD-IucA-IucC-PvsB	Ferric_iron_reductase_FhuF_like_transporter
	PvuCD-FhuB-CbrBC-FeuB-CbrC-YfhA	FecCD transport family
	FpvG_	iron_reductase
	FpuC-FhuC-FpuD-YusV-CbrD-FepC-PvuE-FecE-HatC	iron_ABC_transporter
	FecE-PvuE-FhuC-CbrD-FepC-YusV-FpuD-FpuC-PiuA-PirA-FepA-RhtA	iron_ABC_transporter
	PvuCD-FhuB-CbrBC-FeuBC	FecCD transport family
	YqjH	ferric_chelate_reductase_enterobactin
	FpvK	Pyoverdine_uptake
	Sid_FptC	Ferripyochelin_uptake
	FhuB-FeuB-CbrB-PvuC	iron_ABC_transporter
	K02003	ABC.CD.A; putative ABC transport system ATP-binding protein
	K02014	TC.FEV.OM; iron complex outermembrane recepter protein
	K02075	ABC.ZM.P; zinc/manganese transport system permease protein
	K08225	entS; MFS transporter, ENTS family, enterobactin (siderophore) exporter
	K16091	fecA; Fe(3+) dicitrate transport protein
Iron_reduction	t4ap	Type IV Pili
	PplA	Extracellular electron transfer flavoprotein
	OmcZ	cytochrome c family protein
	OmcS	cytochrome c family protein
	OmcF	cytochrome c family protein
	MtrC	Multiheme cytochrome
	MtrA	cytochrome c family protein
	MtrB	outer membrane β-barrel proteins
	GACE_1847	22-heme iron reductase
	EetB	Flavin-based extracellular electron transfer
	EetA	Flavin-based extracellular electron transfer
	DFE_0465	cytochrome c family protein
	DFE_0464	cytochrome c family protein
	DFE_0463	cytochrome c family protein
	DFE_0462	cytochrome c family protein
	DFE_0461	cytochrome c family protein
	DFE_0451	cytochrome c family protein
	DFE_0450	cytochrome c family protein
	DFE_0449	cytochrome c family protein
	DFE_0448	cytochrome c family protein
	Ndh2	NADH de-hydrogenase
	FmnB	extracellular flavin transferase
	omc	cytochrome c family protein
	porin	outer membrane β-barrel proteins
	pc	cytochrome c family protein
	TherJR	metal reductase
Iron_oxidation	Cyc1	Cytochrome c
	MtoA	Multiheme cytochrome
	Cyc2	Cytochrome c
	sulfocyanin	Sulfocyanin
Iron_storage	PF00210-Ferritin_like_domain	Ferritin_iron storage
	PF13668_Ferritin_like_domain	Ferritin_iron_storage

## Sheet: Supplementary Table 2
Supplementary Table 2 Sensitivity analyses of Fe–C, Fe–N, Fe–S, and Fe–P gene co-occurrence networks.
network	genes_used_in_network	betadisp_p	raw_edges_YZE	raw_edges_OUE	raw_density_YZE	raw_density_OUE	res_edges_YZE	res_edges_OUE	res_density_YZE	res_density_OUE
Fe-C	29	0.407	292	83	0.719212	0.204433	164	3	0.403941	0.00738916
Fe-N	41	0.14	362	73	0.441463	0.0890244	196	49	0.239024	0.0597561
Fe-S	60	0.105	1512	437	0.854237	0.246893	959	18	0.541808	0.0101695
Fe-P	59	0.114	758	104	0.443016	0.0607832	497	100	0.290473	0.0584454
Note: “Raw” networks were constructed from Spearman correlations of log1p(TPM)-transformed gene abundances, whereas “residual” networks were reconstructed after regressing each gene’s log1p(TPM) against sediment depth within each estuary and computing correlations on the residuals. Beta-dispersion p values were obtained from PERMDISP on Bray–Curtis dissimilarities of Hellinger-transformed profile…

## Sheet: Supplementary Table 3
Supplementary Table 3 General information about hub genes in co-occurrence networks.
	Node_id	Group	Degree	Betweeness_centrality
Fe-C	K20468_putative_heme_transporter	Heme_oxygenase_and_transport	34	315.016
	K21481_mhuD_heme_oxygenase	Heme_oxygenase_and_transport	33	334.098
	PF04187_Haem_binding_uptake	Heme_oxygenase_and_transport	9	527.266
	FbpA	iron_transport	34	315.016
	FbpB	iron_transport	34	315.016
	PF04183_IucA_IucC	siderophore_synthesis	34	315.016
	PvsA_vibrioferrin_biosynthesis	siderophore_synthesis	34	315.016
	RhbA_Rhizobactin_biosynthesis	siderophore_synthesis	34	315.016
	VabG_Vanchrobactin_biosynthesis	siderophore_synthesis	34	315.016
	RhbB_Rhizobactin_biosynthesis	siderophore_synthesis	24	690.982
	PvdO_Pyoverdine_biosynthesis	siderophore_synthesis	33	334.098
	FecCD_transport_family	siderophore_transport	34	315.016
	PchR_pyochelin_regulator	iron_gene_regulation	34	315.016
	FmnB	iron_reduction	34	315.016
	Ndh2	iron_reduction	33	334.098
	3_Hydroxypropionate_Bicycle	Carbon Fixation	33	347.907
	CO2_carbonic_acid	Carbon Fixation	31	878.982
	Photosynthetic_phosphorylation	Carbon Fixation	30	201.107
	Photosystem_II	Carbon Fixation	28	489.744
	Cytochrome_b6f_complex	Carbon Fixation	27	320.666
	Photosynthesis_proteins	Carbon Fixation	26	112.844
	Calvin_Benson_Bassham_Cycle	Carbon Fixation	21	181.399
	3_Hydroxypropionate_4_Hydroxybutyrate_Cycle	Carbon Fixation	20	142.28
	Photosynthetic_electron_transport	Carbon Fixation	9	18.8574
	CO	Carbon Release	30	201.107
	CO2	Carbon Release	26	112.844
	Aceticlastic_methanogenesis	Carbon Release	19	127.518
	Aromatic	Organic Biosynthesis	33	347.907
	Porphyrin	Organic Biosynthesis	33	347.907
	Lipopolysaccharide	Organic Biosynthesis	31	878.982
	Photosynthetic_pigment	Organic Biosynthesis	31	878.982
	Oligosaccharide	Organic Biosynthesis	30	201.107
	O_linked	Organic Biosynthesis	27	424.227
	Organic_phosphoester_hydrolysis	Organic Biosynthesis	26	112.844
	Tetracycline	Organic Biosynthesis	26	112.844
	Beta_lactam	Organic Biosynthesis	21	204.432
	Anionic	Organic Biosynthesis	19	305.142
	Terpenoid	Organic Biosynthesis	19	305.142
	Pentose_phosphate_pathway	Organic Biosynthesis	12	36.3569
	Auxiliary	Organic Biosynthesis	6	341.35
	Fatty_acid	Organic Biosynthesis	5	8.46362
	Aliphatic	Organic Biosynthesis	4	5.95932
	S_side_chain	Organic Biosynthesis	4	5.95932
	Purine_metabolism	Organic Biosynthesis	3	3.69125
	Fermentation	Organic Degration	33	347.907
	Starch	Organic Degration	30	201.107
	Secondary_metabolite	Organic Degration	29	336.479
	Citrate_cycle	Organic Degration	26	112.844
	Hemicellulose	Organic Degration	26	112.844
	Oxidative_phosphorylation	Organic Degration	26	112.844
	Selenocompound	Organic Degration	26	112.844
	Beta_galactans	Organic Degration	21	486.983
	Pectin	Organic Degration	21	451.748
	Plastics	Organic Degration	21	204.432
	Aromatics	Organic Degration	21	181.399
	D_Amino_acid	Organic Degration	21	181.399
	Cellulose	Organic Degration	19	715.292
	Arabinose	Organic Degration	14	238.951
	Antibiotic	Organic Degration	8	5.57733
	Viomycin	Organic Transformation	26	112.844
	Aminoglycoside_antibotics	Organic Transformation	14	238.951
	Lipopeptide_antibiotics	Organic Transformation	3	325
	Phosphotransferase_system	Transport	30	201.107
Fe-N	feoB	iron_transport	24	328.141
	HmuV_HatC_ViuC_Hemin_ABC_transporter	Heme_oxygenase_and_transport	9	539.367
	gdh_K00261	Organic degradation and synthesis	33	160.279
	gdh_K15371	Organic degradation and synthesis	33	160.279
	glnA	Organic degradation and synthesis	33	160.279
	narB	Dissimilatory nitrate reduction	33	160.279
	narC	Dissimilatory nitrate reduction	33	160.279
	narZ	Dissimilatory nitrate reduction	33	160.279
	norC	Denitrification	33	160.279
	nosZ	Denitrification	33	160.279
	narI	Dissimilatory nitrate reduction	31	525.578
	pmoB	others	31	525.578
	gs_K00284	Organic degradation and synthesis	30	330.096
	gs_K00265	Organic degradation and synthesis	27	473.357
	NR	Assimilatory nitrate reduction	25	230.349
	narJ	Dissimilatory nitrate reduction	24	355.408
	nmo	Organic degradation and synthesis	24	355.408
	narW	Dissimilatory nitrate reduction	24	93.8865
	hzo	Anammox	22	167.819
	narH	Dissimilatory nitrate reduction	22	167.819
	hzsA	Anammox	21	296.676
	ureA	Organic degradation and synthesis	18	421.934
	nirB	Dissimilatory nitrate reduction	17	45.0032
	nxrB	Nitrification	16	94.7886
	nrfD	Dissimilatory nitrate reduction	14	150.979
	nifK	Nitrogen fixation	13	634.754
	gdh_K00262	Organic degradation and synthesis	13	142.895
	ureC	Organic degradation and synthesis	13	142.895
	gs_K00266	Organic degradation and synthesis	9	398.081
	pmoC	others	8	106.008
Fe-S	FutA	iron_transport	99	927.95
	metal_ion_transport	siderophore_transport	99	927.95
	K20468_putative_heme_transporter	Heme_oxygenase_and_transport	99	627.179
	FbpA	iron_transport	99	627.179
	FbpB	iron_transport	99	627.179
	PF04183_IucA_IucC	siderophore_synthesis	99	627.179
	PvsA_vibrioferrin_biosynthesis	siderophore_synthesis	99	627.179
	RhbA_Rhizobactin_biosynthesis	siderophore_synthesis	99	627.179
	VabG_Vanchrobactin_biosynthesis	siderophore_synthesis	99	627.179
	FecCD_transport_family	siderophore_transport	99	627.179
	PchR_pyochelin_regulator	iron_gene_regulation	99	627.179
	FmnB	iron_reduction	99	627.179
	K21481_mhuD_heme_oxygenase	Heme_oxygenase_and_transport	85	657.163
	PvdO_Pyoverdine_biosynthesis	siderophore_synthesis	85	657.163
	Ndh2	iron_reduction	85	657.163
	FutC	iron_transport	82	747.347
	DFE_0462	iron_reduction	82	747.347
	cuyZ	Others	36	463.279
	psrB	Sulfur reduction	33	502.924
	betA	Organic sulfur transformation	33	86.7531
	betB	Organic sulfur transformation	33	86.7531
	cysA	Others	33	86.7531
	cysC	Assimilatory sulfate reduction	33	86.7531
	cysI	Assimilatory sulfate reduction	33	86.7531
	cysJ	Assimilatory sulfate reduction	33	86.7531
	cysM	Link between inorganic and organic sulfur transformation	33	86.7531
	cysQ	Assimilatory sulfate reduction	33	86.7531
	dddQ	Organic sulfur transformation	33	86.7531
	dmdB	Organic sulfur transformation	33	86.7531
	dmdC	Organic sulfur transformation	33	86.7531
	dmdD	Organic sulfur transformation	33	86.7531
	dsrA	Dissimilatory sulfur reduction and oxidation	33	86.7531
	fccB	Sulfur oxidation	33	86.7531
	hpsK	Others	33	86.7531
	hpsN	Organic sulfur transformation	33	86.7531
	metZ	Link between inorganic and organic sulfur transformation	33	86.7531
	phsC	Sulfur disproportionation	33	86.7531
	sir	Assimilatory sulfate reduction	33	86.7531
	soeA	Sulfur oxidation	33	86.7531
	soeC	Sulfur oxidation	33	86.7531
	sorA	Sulfur oxidation	33	86.7531
	sulP	Others	33	86.7531
	tauD	Link between inorganic and organic sulfur transformation	33	86.7531
	tpa	Organic sulfur transformation	33	86.7531
	tsdA	Sulfur oxidation	33	86.7531
	tsdB	Sulfur oxidation	33	86.7531
	tusE	Others	33	86.7531
	xsc	Link between inorganic and organic sulfur transformation	33	86.7531
	dddT	Organic sulfur transformation	31	375.709
	ddhB	Organic sulfur transformation	31	375.709
	dmdA	Organic sulfur transformation	31	375.709
	iseK	Others	31	375.709
	aprB	Dissimilatory sulfur reduction and oxidation	31	99.0319
	dmsB	Organic sulfur transformation	31	99.0319
	dmsC	Organic sulfur transformation	31	99.0319
	dsrK	Dissimilatory sulfur reduction and oxidation	31	99.0319
	dsrN	Dissimilatory sulfur reduction and oxidation	31	99.0319
	dsrP	Dissimilatory sulfur reduction and oxidation	31	99.0319
	hpsM	Others	31	99.0319
	iseM	Others	31	99.0319
	phsA	Sulfur disproportionation	31	99.0319
	psrA	Sulfur reduction	31	99.0319
	qmoB	Dissimilatory sulfur reduction and oxidation	31	99.0319
	sgpB	Others	31	99.0319
	sgpC	Others	31	99.0319
	soxY	SOX systems	31	99.0319
	ssuA	Others	31	99.0319
	ttrB	Sulfur reduction	31	99.0319
	cysZ	Others	30	167.468
	prpE	Organic sulfur transformation	30	167.468
	soxX	SOX systems	30	167.468
	sqr	Sulfur oxidation	30	167.468
	tusC	Others	30	167.468
	cuyA	Link between inorganic and organic sulfur transformation	30	135.88
	gdh	Organic sulfur transformation	30	135.88
	glpE	Sulfur oxidation	30	135.88
	pta	Organic sulfur transformation	30	135.88
	tusD	Others	30	135.88
	comB	Organic sulfur transformation	30	114.914
	dddD	Organic sulfur transformation	30	114.914
	dsrM	Dissimilatory sulfur reduction and oxidation	30	114.914
	mtoX	Link between inorganic and organic sulfur transformation	30	114.914
	otr	Sulfur reduction	30	114.914
	qmoA	Dissimilatory sulfur reduction and oxidation	30	114.914
	iseL	Others	29	397.027
	dsrB	Dissimilatory sulfur reduction and oxidation	29	107.673
	dddW	Organic sulfur transformation	28	192.812
	hdrC1	Link between inorganic and organic sulfur transformation	28	133.681
	psrC	Sulfur reduction	28	133.681
	betC	Organic sulfur transformation	27	344.078
	soxD	SOX systems	27	344.078
	tauY	Organic sulfur transformation	27	344.078
	dsrF	Dissimilatory sulfur reduction and oxidation	27	104.878
	hydA	Sulfur reduction	27	104.878
	hydB	Sulfur reduction	27	104.878
	shyB	Sulfur reduction	27	104.878
	tbuC	Link between inorganic and organic sulfur transformation	27	86.1829
	comE	Organic sulfur transformation	26	98.8681
	dsyB	Organic sulfur transformation	26	98.8681
	hpsO	Organic sulfur transformation	26	98.8681
	isfD	Organic sulfur transformation	26	98.8681
	metC	Link between inorganic and organic sulfur transformation	26	98.8681
	msmA	Link between inorganic and organic sulfur transformation	26	98.8681
	slcD	Organic sulfur transformation	26	98.8681
	soxB	SOX systems	26	98.8681
	sseA	Sulfur oxidation	26	98.8681
	ssuD	Link between inorganic and organic sulfur transformation	26	98.8681
	tmm	Organic sulfur transformation	26	98.8681
	dsrE	Dissimilatory sulfur reduction and oxidation	25	172.055
	hdrB1	Link between inorganic and organic sulfur transformation	25	172.055
	dsrO	Dissimilatory sulfur reduction and oxidation	24	22.8642
	fsr	Sulfur reduction	24	22.8642
	soxL	Others	23	301.538
	fccA	Sulfur oxidation	21	278.409
	ttrA	Sulfur reduction	21	278.409
	dsrJ	Dissimilatory sulfur reduction and oxidation	21	141.635
	hpsL	Others	21	141.635
	dmsA	Organic sulfur transformation	20	20.9164
	cysNC	Assimilatory sulfate reduction	19	161.547
	shyC	Sulfur reduction	18	45.1539
	cysE	Link between inorganic and organic sulfur transformation	17	141.899
	shyD	Sulfur reduction	17	141.899
	dsrL	Dissimilatory sulfur reduction and oxidation	14	102.869
	hdrC2	Link between inorganic and organic sulfur transformation	14	38.7467
	dsrC	Dissimilatory sulfur reduction and oxidation	12	288.658
	tmoF	Link between inorganic and organic sulfur transformation	12	288.658
	qmoC	Dissimilatory sulfur reduction and oxidation	12	35.505
	dddC	Organic sulfur transformation	10	269.209
	dmoA	Organic sulfur transformation	10	45.7289
	ttrC	Sulfur reduction	10	45.7289
	sudB	Sulfur reduction	8	7.39115
	mddA	Organic sulfur transformation	7	24.2415
	rdlA	Sulfur reduction	6	133.59
	soxA	SOX systems	6	103.564
	rdsr	Dissimilatory sulfur reduction and oxidation	5	32.2308
	tauB	Others	4	12.3254
Fe-P	FutC	iron_transport	41	442.747
	DFE_0462	iron_reduction	41	442.747
	gmk	Purine metabolism	33	162.07
	pafA	Organic phosphoester hydrolysis	33	162.07
	phnC	Transporters	33	162.07
	phnJ	Phosphonate and phosphinate metabolism	33	162.07
	phoD	Organic phosphoester hydrolysis	33	162.07
	ppc	Pyruvate metabolism	33	162.07
	ppk	Oxidative phosphorylation	33	162.07
	ppx	Purine metabolism	33	162.07
	purH	Purine metabolism	33	162.07
	pyrG	Pyrimidine metabolism	33	162.07
	pbfA	Phosphonate and phosphinate metabolism	31	221.513
	phnD	Transporters	31	221.513
	phnD_phosphite	Transporters	31	221.513
	phnZ	Phosphonate and phosphinate metabolism	31	221.513
	lysR	Others	30	195.305
	phnY_1	Phosphonate and phosphinate metabolism	30	195.305
	phny	Phosphonate and phosphinate metabolism	30	195.305
	ppdK	Pyruvate metabolism	30	195.305
	ptsH	Phosphotransferase system	30	195.305
	ptsI	Phosphotransferase system	30	195.305
	spoT	Purine metabolism	30	195.305
	nrdF	Pyrimidine metabolism	29	192.5
	glpQ	Organic phosphoester hydrolysis	27	284.845
	phnS	Transporters	27	284.845
	SenX3	Two-component system	26	150.88
	gcd	Pentose phosphate pathway	26	150.88
	phnPP	Phosphonate and phosphinate metabolism	26	85.5466
	RegX3	Two-component system	24	72.4516
	phy	Organic phosphoester hydrolysis	21	191.658
	phnM	Phosphonate and phosphinate metabolism	21	159.733
	phnL	Phosphonate and phosphinate metabolism	19	91.6399
	phoU	Two-component system	14	218.552
	pphA	Phosphonate and phosphinate metabolism	14	218.552
	purM	Purine metabolism	14	218.552
	purP	Purine metabolism	14	44.3662
	phnE	Transporters	12	39.7364
	phnH	Phosphonate and phosphinate metabolism	10	41.3823
	pstC	Transporters	10	41.3823

## Sheet: Supplementary Table 4
Supplementary Table 4 Summary of major modules in the Fe-C, Fe-N, Fe-S and Fe-P networks across sediment depths in the hypoxic Yangtze River Estuary (YZE).
Network	Module	Module size (nodes)	Depth tendency	Dominant functional groups	Representative nodes or node types
Fe-C	M1	67	Surface-associated	Organic biosynthesis; carbon fixation; organic degradation; iron reduction and siderophore synthesis	K20468 putative heme transporter; FbpA; RhbB (rhizobactin biosynthesis)
Fe-C	M5	37	Surface-associated	Organic degradation; iron reduction and oxidation; siderophore synthesis/transport	lipopolysaccharide; photosynthetic pigment
Fe-C	M2	28	Deeper-associated	Organic biosynthesis and degradation; iron transport and regulation	FeoE; YfeA; YfeB
Fe-C	M3	15	Deeper-associated	Organic biosynthesis; iron reduction; siderophore synthesis	DFE_0463; porphyrin
Fe-N	M1	49	Surface-associated	Fe acquisition/transport and redox-associated Fe functions; dissimilatory nitrate reduction; organic degradation and synthesis	gs_K00265
Fe-N	M4	48	Surface-associated	Fe acquisition/transport and redox-associated Fe functions; dissimilatory nitrate reduction; organic degradation and synthesis	narI; feoB; pmoB
Fe-N	M0	17	Deeper-associated	Fe acquisition/transport and redox-associated Fe functions; nitrification; organic degradation and synthesis	gs_K00266
Fe-N	M2	17	Deeper-associated	Fe acquisition/transport and redox-associated Fe functions; organic degradation and synthesis; anammox	pmoA
Fe-S	M4	82	Surface-associated	Iron acquisition/transport, including heme uptake and ferric transport; organic sulfur transformation; inorganic and organic sulfur transformation	K20468 putative heme transporter; FbpA; FbpB
Fe-S	M1	74	Surface-associated	Iron acquisition/transport, including heme uptake/degradation; organic sulfur transformation	DFE_0463; PF04187 haem-binding uptake protein; PF01126 HmuO heme oxygenase
Fe-S	M3	43	Surface-associated	Ferric iron transport and metal-ion transport; dissimilatory sulfur reduction/oxidation; sulfur reduction	FutA; metal ion transport
Fe-S	M6	34	Deeper-associated	Heme uptake/transport; organic sulfur transformation; inorganic and organic sulfur transformation	HmuV/HatC/ViuC hemin ABC transporter; sqdB
Fe-P	M3	66	Surface-associated	Ferric iron uptake/transport; iron-reduction; phosphonate/phosphinate metabolism; transporters and organic phosphoester hydrolysis	FutC; DFE_0462; TherJR
Fe-P	M6	61	Surface-associated	Siderophore-associated iron acquisition and other Fe-linked functions; pyrimidine and purine metabolism; phosphonate/phosphinate metabolism	guaA; prsA; pyk; PvsE/AcsE vibrioferrin biosynthesis; DFE_0449
Fe-P	M0	34	Deeper-associated	Iron transport-associated functions; purine metabolism	zip; YqjI regulator; FmnA; MFS transporter; FeoE
Fe-P	M2	34	Deeper-associated	Iron transport/redox-associated functions; organic phosphoester hydrolysis; phosphonate/phosphinate metabolism and pentose phosphate pathway	FecR; MtrA
Note: Only the major modules discussed in the main text are shown here. Major modules were defined as the four largest modules in each network. Depth tendency was assigned according to the relative enrichment of each module between the surface (0–8 cmbsf) and deeper (>8 cmbsf) sediment horizons. Dominant functional groups summarize the main functional categories within each module
